# Supplementary material for: Assessing the Knowledge and Beliefs of Greek Dietitians and Nutritionists on Nutritional Genomics: A Survey-Based Study
Source: Nutrients. 2025 Mar 21;17(7):1107. doi: 10.3390/nu17071107 (PMC11990335; doi:10.3390/nu17071107)
Supplement: Supplementary file 1 [file nutrients-17-01107-s001.zip]

Archive with 1 entries (1 files):
- nutrients-3487987-supplementary.pdf
